# Supplementary material for: Can the use of azithromycin during labour reduce the incidence of infection among puerperae and newborns? A systematic review and meta-analysis of randomized controlled trials
Source: BMC Pregnancy Childbirth. 2024 Mar 14;24:200. doi: 10.1186/s12884-024-06390-6 (PMC10938810; doi:10.1186/s12884-024-06390-6)
Supplement: Supplementary file 1 — Supplementary Material 1 [file 12884_2024_6390_MOESM1_ESM.xls]

## Sheet: Sheet1
Supplementary Table 1 Search strategy
Search number	Query	Sort By	Filters	Search Details	Results	Time
21	(((((((((Azithromycin[Title/Abstract]) OR (macrolide*[Title/Abstract])) OR (Zithromax[Title/Abstract])) OR (Azitrocin[Title/Abstract])) OR (macrocyclic lactone[Title/Abstract])) OR ((Azithromycin[MeSH Terms]) OR (macrolide*[MeSH Terms]))) AND (((((infections[Title/Abstract]) OR (sepsis[Title/Abstract])) OR (death[Title/Abstract])) OR (mortality[Title/Abstract])) OR ((((infections[MeSH Terms]) OR …	Publication Date		("Azithromycin"[Title/Abstract] OR "macrolide*"[Title/Abstract] OR "Zithromax"[Title/Abstract] OR "Azitrocin"[Title/Abstract] OR "macrocyclic lactone"[Title/Abstract] OR ("Azithromycin"[MeSH Terms] OR "macrolide*"[MeSH Terms])) AND ("infections"[Title/Abstract] OR "sepsis"[Title/Abstract] OR "death"[Title/Abstract] OR "mortality"[Title/Abstract] OR ("infections"[MeSH Terms] OR "sepsis"[MeSH Terms…	217	1899-12-31 09:05:31
20	(((((((((puerpera*[Title/Abstract]) OR (delivery[Title/Abstract])) OR (Maternal[Title/Abstract])) OR (pregnant[Title/Abstract])) OR (gestation[Title/Abstract])) OR (pregnancy[Title/Abstract])) OR (pregnancies[Title/Abstract])) OR (woman[Title/Abstract])) OR (mothers[Title/Abstract])) OR (((Maternal[MeSH Terms]) OR (pregnancy[MeSH Terms])) OR (infant newborn[MeSH Terms]))	Publication Date		"puerpera*"[Title/Abstract] OR "delivery"[Title/Abstract] OR "Maternal"[Title/Abstract] OR "pregnant"[Title/Abstract] OR "gestation"[Title/Abstract] OR "pregnancy"[Title/Abstract] OR "pregnancies"[Title/Abstract] OR "woman"[Title/Abstract] OR "mothers"[Title/Abstract] OR "mothers"[MeSH Terms] OR "pregnancy"[MeSH Terms] OR "infant, newborn"[MeSH Terms]	2403101	1899-12-31 09:00:08
19	((((((((puerpera*[Title/Abstract]) OR (delivery[Title/Abstract])) OR (Maternal[Title/Abstract])) OR (pregnant[Title/Abstract])) OR (gestation[Title/Abstract])) OR (pregnancy[Title/Abstract])) OR (pregnancies[Title/Abstract])) OR (woman[Title/Abstract])) OR (mothers[Title/Abstract])	Publication Date		"puerpera*"[Title/Abstract] OR "delivery"[Title/Abstract] OR "Maternal"[Title/Abstract] OR "pregnant"[Title/Abstract] OR "gestation"[Title/Abstract] OR "pregnancy"[Title/Abstract] OR "pregnancies"[Title/Abstract] OR "woman"[Title/Abstract] OR "mothers"[Title/Abstract]	1566790	1899-12-31 08:59:57
18	((Maternal[MeSH Terms]) OR (pregnancy[MeSH Terms])) OR (infant newborn[MeSH Terms])	Publication Date		"mothers"[MeSH Terms] OR "pregnancy"[MeSH Terms] OR "infant, newborn"[MeSH Terms]	1509929	1899-12-31 08:57:54
17	(((labor[MeSH Terms]) OR (parturition[MeSH Terms])) OR (Cesarean Section[MeSH Terms])) OR (((((((((((Cesarean Section[Title/Abstract]) OR (labor[Title/Abstract])) OR (labour[Title/Abstract])) OR (*partum[Title/Abstract])) OR (childbirth*[Title/Abstract])) OR (parturition[Title/Abstract])) OR (*natal[Title/Abstract])) OR (birth*[Title/Abstract])) OR (peripartum[Title/Abstract])) OR (eutocia[Title/…	Publication Date		"work"[MeSH Terms] OR "labor, obstetric"[MeSH Terms] OR "parturition"[MeSH Terms] OR "delivery, obstetric"[MeSH Terms] OR "cesarean section"[MeSH Terms] OR "cesarean section"[Title/Abstract] OR "labor"[Title/Abstract] OR "labour"[Title/Abstract] OR "partum"[Title/Abstract] OR "childbirth*"[Title/Abstract] OR "parturition"[Title/Abstract] OR "natal"[Title/Abstract] OR "birth*"[Title/Abstract] OR "…	692976	1899-12-31 08:56:49
16	((((((((((Cesarean Section[Title/Abstract]) OR (labor[Title/Abstract])) OR (labour[Title/Abstract])) OR (*partum[Title/Abstract])) OR (childbirth*[Title/Abstract])) OR (parturition[Title/Abstract])) OR (*natal[Title/Abstract])) OR (birth*[Title/Abstract])) OR (peripartum[Title/Abstract])) OR (eutocia[Title/Abstract])) OR (Cesarean Section[Title/Abstract])	Publication Date		"cesarean section"[Title/Abstract] OR "labor"[Title/Abstract] OR "labour"[Title/Abstract] OR "partum"[Title/Abstract] OR "childbirth*"[Title/Abstract] OR "parturition"[Title/Abstract] OR "natal"[Title/Abstract] OR "birth*"[Title/Abstract] OR "peripartum"[Title/Abstract] OR "eutocia"[Title/Abstract] OR "cesarean section"[Title/Abstract]	576414	1899-12-31 08:56:36
15	((labor[MeSH Terms]) OR (parturition[MeSH Terms])) OR (Cesarean Section[MeSH Terms])	Publication Date		"work"[MeSH Terms] OR "labor, obstetric"[MeSH Terms] OR "parturition"[MeSH Terms] OR "delivery, obstetric"[MeSH Terms] OR "cesarean section"[MeSH Terms]	205686	1899-12-31 08:54:32
13	(randomized controlled trial[MeSH Terms]) OR ((((((((randomized controlled trial[Title/Abstract]) OR (Controlled clinical trial[Title/Abstract])) OR (Randomized[Title/Abstract])) OR (controlled[Title/Abstract])) OR (Trial[Title/Abstract])) OR (Random[Title/Abstract])) OR (Placebo[Title/Abstract])) OR (Groups[Title/Abstract]))	Publication Date		"randomized controlled trials as topic"[MeSH Terms] OR "randomized controlled trial"[Title/Abstract] OR "controlled clinical trial"[Title/Abstract] OR "Randomized"[Title/Abstract] OR "Controlled"[Title/Abstract] OR "Trial"[Title/Abstract] OR "Random"[Title/Abstract] OR "Placebo"[Title/Abstract] OR "Groups"[Title/Abstract]	4219686	1899-12-31 03:28:53
12	(((((((randomized controlled trial[Title/Abstract]) OR (Controlled clinical trial[Title/Abstract])) OR (Randomized[Title/Abstract])) OR (controlled[Title/Abstract])) OR (Trial[Title/Abstract])) OR (Random[Title/Abstract])) OR (Placebo[Title/Abstract])) OR (Groups[Title/Abstract])	Publication Date		"randomized controlled trial"[Title/Abstract] OR "controlled clinical trial"[Title/Abstract] OR "Randomized"[Title/Abstract] OR "Controlled"[Title/Abstract] OR "Trial"[Title/Abstract] OR "Random"[Title/Abstract] OR "Placebo"[Title/Abstract] OR "Groups"[Title/Abstract]	4171141	1899-12-31 03:28:40
11	randomized controlled trial[MeSH Terms]	Publication Date		"randomized controlled trials as topic"[MeSH Terms]	166294	1899-12-31 03:27:17
9	((((infections[Title/Abstract]) OR (sepsis[Title/Abstract])) OR (death[Title/Abstract])) OR (mortality[Title/Abstract])) OR ((((infections[MeSH Terms]) OR (sepsis[MeSH Terms])) OR (death[MeSH Terms])) OR (mortality[MeSH Terms]))	Publication Date		"infections"[Title/Abstract] OR "sepsis"[Title/Abstract] OR "death"[Title/Abstract] OR "mortality"[Title/Abstract] OR "infections"[MeSH Terms] OR "sepsis"[MeSH Terms] OR "death"[MeSH Terms] OR "mortality"[MeSH Terms]	5024604	1899-12-31 03:26:23
8	(((infections[Title/Abstract]) OR (sepsis[Title/Abstract])) OR (death[Title/Abstract])) OR (mortality[Title/Abstract])	Publication Date		"infections"[Title/Abstract] OR "sepsis"[Title/Abstract] OR "death"[Title/Abstract] OR "mortality"[Title/Abstract]	2320801	1899-12-31 03:26:14
7	(((infections[MeSH Terms]) OR (sepsis[MeSH Terms])) OR (death[MeSH Terms])) OR (mortality[MeSH Terms])	Publication Date		"infections"[MeSH Terms] OR "sepsis"[MeSH Terms] OR "death"[MeSH Terms] OR "mortality"[MeSH Terms]	3572444	1899-12-31 03:25:23
3	(((((Azithromycin[Title/Abstract]) OR (macrolide*[Title/Abstract])) OR (Zithromax[Title/Abstract])) OR (Azitrocin[Title/Abstract])) OR (macrocyclic lactone[Title/Abstract])) OR ((Azithromycin[MeSH Terms]) OR (macrolide*[MeSH Terms]))	Publication Date		"Azithromycin"[Title/Abstract] OR "macrolide*"[Title/Abstract] OR "Zithromax"[Title/Abstract] OR "Azitrocin"[Title/Abstract] OR "macrocyclic lactone"[Title/Abstract] OR "Azithromycin"[MeSH Terms] OR "macrolide*"[MeSH Terms]	134588	1899-12-31 02:56:22
2	((((Azithromycin[Title/Abstract]) OR (macrolide*[Title/Abstract])) OR (Zithromax[Title/Abstract])) OR (Azitrocin[Title/Abstract])) OR (macrocyclic lactone[Title/Abstract])	Publication Date		"Azithromycin"[Title/Abstract] OR "macrolide*"[Title/Abstract] OR "Zithromax"[Title/Abstract] OR "Azitrocin"[Title/Abstract] OR "macrocyclic lactone"[Title/Abstract]	28691	1899-12-31 02:43:24
1	(Azithromycin[MeSH Terms]) OR (macrolide*[MeSH Terms])	Publication Date		"azithromycin"[MeSH Terms] OR "macrolide*"[MeSH Terms]	121373	1899-12-31 02:42:09
